# Supplementary material for: Synthesis of Nylon 6,6 with Pyrene Chain-End for Compatibilization with Graphite and Enhancement of Thermal and Mechanical Properties
Source: Polymers (Basel). 2025 Jun 22;17(13):1735. doi: 10.3390/polym17131735 (PMC12251805; doi:10.3390/polym17131735)
Supplement: Supplementary file 1 [file polymers-17-01735-s001.zip]

Archive with 1 entries (1 files):
- polymers-3676243-supplementary.pdf
